# Supplementary material for: Sphingolipid Effects on the Plasma Membrane Produced by Addition of Fumonisin B1 to Maize Embryos
Source: Plants (Basel). 2020 Jan 23;9(2):150. doi: 10.3390/plants9020150 (PMC7076497; doi:10.3390/plants9020150)
Supplement: Supplementary file 1 [file plants-09-00150-s001.zip]

Archive with 1 entries (1 files):
- Supp Materials.rar
